# Supplementary material for: Synthesis of Copper Nanoparticles from Cu2+-Spiked Wastewater via Adsorptive Separation and Subsequent Chemical Reduction
Source: Nanomaterials (Basel). 2021 Aug 12;11(8):2051. doi: 10.3390/nano11082051 (PMC8401681; doi:10.3390/nano11082051)
Supplement: Supplementary file 1 [file nanomaterials-11-02051-s001.zip]

Archive with 1 entries (1 files):
- nanomaterials-1311923-supplementary.pdf
